# Supplementary material for: New Concepts for the Cascading Use of Biomass in Existing Value Chains in Central Europe
Source: Molecules. 2026 Jun 9;31(12):2015. doi: 10.3390/molecules31122015 (PMC13304893; doi:10.3390/molecules31122015)
Supplement: Supplementary file 1 [file molecules-31-02015-s001.zip]

Archive with 1 entries (1 files):
- molecules-4262752-supplementary.pdf
